# Supplementary material for: Validation of Two Screening Tools for Anxiety in Hemodialysis Patients
Source: J Pers Med. 2022 Jun 30;12(7):1077. doi: 10.3390/jpm12071077 (PMC9318791; doi:10.3390/jpm12071077)
Supplement: Supplementary file 1 [file jpm-12-01077-s001.zip]

Archive with 1 entries (1 files):
- jpm-1660101-supplementary.pdf
